# Supplementary material for: Bacterial–fungal interactions in the neonatal gut influence asthma outcomes later in life
Source: eLife. 2021 Apr 20;10:e67740. doi: 10.7554/eLife.67740 (PMC8075585; doi:10.7554/eLife.67740)
Supplement: Figure 1—source data 1. [file elife-67740-fig1-data1.zip › FFigure_Supp1_source_data_1.txt]

DummyID	Qubit.plate	Qubit.plate.position	qPCR.plate	Total.DNA	Ct	Neg	Fungi.calc	Fungi.calc..dup.	Fungi	wheeze5Y_atopy
353512	6	8G	14	10	29.79454994	0	8.78E-08	NA	8.78E-08	NA
484652	6	8E	14	1	35.4847641	0	2.82E-08	NA	2.82E-08	1
678044	1	6A	2	10	33.82180023	0	7.70E-09	0	7.70E-09	NA
591621	1	1G	1	10	34.70687866	38.08517075	-1.34E-09	0	0	NA
348804	6	4D	13	10	31.03482437	37.96284485	3.52E-08	NA	3.52E-08	1
320773	1	5G	1	10	NA	38.08517075	5.814334317	0	0	0
442596	1	5H	1	1	37.89973831	38.08517075	6.94E-10	0	6.94E-10	0
170232	5	9C	12	10	36.97946167	41.05980682	1.72E-10	NA	1.72E-10	0
383237	1	7D	2	10	34.04640198	0	6.72E-09	2.96E-10	3.51E-09	0
387037	1	6H	2	10	NA	0	5.814334323	1.63E-09	1.63E-09	0
704232	1	7A	2	10	32.0111351	0	2.30E-08	0	2.30E-08	0
166168	1	6B	2	10	33.30376434	0	1.05E-08	6.85E-11	5.30E-09	NA
263898	6	8A	14	10	30.77099991	0	4.87E-08	NA	4.87E-08	NA
672942	1	8E	2	10	31.45640564	0	3.22E-08	1.19E-08	2.20E-08	0
574159	1	9H	2	10	32.91750336	0	1.33E-08	0	1.33E-08	NA
152452	6	7D	14	10	34.53699875	0	5.00E-09	NA	5.00E-09	0
708288	1	3G	1	1	34.90191269	38.08517075	3.42E-08	7.27E-08	5.35E-08	0
477039	6	9E	14	10	28.17419052	0	2.34E-07	NA	2.34E-07	NA
758876	1	10A	2	1	NA	0	58.14334323	0	0	NA
763237	6	9B	14	10	33.28569794	0	1.06E-08	NA	1.06E-08	NA
707512	1	5E	1	10	25.17013931	38.08517075	1.43E-06	6.80E-07	1.06E-06	NA
740195	1	5F	1	10	33.43586731	38.08517075	3.87E-09	0	3.87E-09	0
522753	6	7G	14	10	31.21654701	0	3.72E-08	NA	3.72E-08	NA
311222	6	7F	14	10	30.04317093	0	7.55E-08	NA	7.55E-08	1
397716	1	11B	3	10	32.40518188	40.923069	1.71E-08	NA	1.71E-08	0
514425	1	11D	3	10	36.27664566	40.923069	6.93E-10	NA	6.93E-10	NA
349666	1	5D	1	1	32.94693756	38.08517075	1.25E-07	7.54E-08	1.00E-07	NA
447086	2	1C	3	10	23.30898476	40.923069	4.42E-06	NA	4.42E-06	NA
226232	1	11E	3	10	32.45796967	40.923069	1.65E-08	NA	1.65E-08	0
580548	1	12D	3	10	35.65083694	40.923069	1.50E-09	NA	1.50E-09	0
651828	1	12A	3	10	36.23152161	40.923069	7.41E-10	NA	7.41E-10	0
107998	1	10G	2	10	35.8318367	0	2.28E-09	6.50E-09	4.39E-09	NA
719634	1	11C	3	10	37.17276764	40.923069	-3.70E-11	NA	0	0
478179	2	1B	3	10	34.2481842	40.923069	4.90E-09	NA	4.90E-09	0
156305	1	11A	3	10	34.17223358	40.923069	5.17E-09	NA	5.17E-09	0
759810	1	10H	2	10	34.03484726	0	6.77E-09	4.91E-09	5.84E-09	NA
687503	1	11H	3	10	34.36942673	40.923069	4.48E-09	NA	4.48E-09	0
440747	6	4G	13	10	28.94344521	37.96284485	1.41E-07	NA	1.41E-07	0
355769	2	1E	3	1	35.73075104	40.923069	2.32E-08	NA	2.32E-08	0
599288	6	3E	13	10	35.00965118	37.96284485	-2.54E-09	NA	0	NA
583092	6	8H	14	1	31.96320724	0	2.37E-07	NA	2.37E-07	0
398688	2	2A	3	10	35.96808243	40.923069	1.05E-09	NA	1.05E-09	0
718937	2	1A	3	10	27.06328964	40.923069	4.56E-07	NA	4.56E-07	0
747898	6	9D	14	1	35.27547455	0	3.20E-08	NA	3.20E-08	NA
167126	1	12F	3	10	35.54325867	40.923069	1.67E-09	NA	1.67E-09	1
505640	2	5H	4	10	32.19033051	38.02879715	1.46E-08	NA	1.46E-08	0
645069	6	7E	14	10	31.37194061	0	3.38E-08	NA	3.38E-08	NA
358945	1	11G	3	10	35.36435318	40.923069	1.98E-09	NA	1.98E-09	0
271983	6	5A	13	10	36.0487442	37.96284485	-4.30E-09	NA	0	NA
530566	1	7C	2	1	34.24452209	0	5.96E-08	1.64E-08	3.80E-08	1
781865	6	4H	13	10	32.73509979	37.96284485	8.54E-09	NA	8.54E-09	0
357586	6	4F	13	10	35.36222076	37.96284485	-3.27E-09	NA	0	NA
774421	2	4G	4	1	35.84119415	38.02879715	1.67E-08	NA	1.67E-08	1
634881	1	12E	3	10	35.26753998	40.923069	2.16E-09	NA	2.16E-09	0
465373	2	6G	4	10	34.42362213	38.02879715	-7.03E-10	NA	0	0
435853	2	1F	3	10	33.85943604	40.923069	6.47E-09	NA	6.47E-09	0
611031	2	4B	4	10	30.94052124	38.02879715	3.79E-08	NA	3.79E-08	0
294241	2	3A	3	10	32.28995132	40.923069	1.84E-08	NA	1.84E-08	0
439269	2	10D	5	100	26.18590355	38.02761078	7.17E-08	NA	7.17E-08	NA
558245	2	1D	3	100	43.60147095	40.923069	-1.05E-09	NA	0	NA
739774	2	2G	3	10	34.97243118	40.923069	2.79E-09	NA	2.79E-09	0
733491	2	4C	4	10	34.15939331	38.02879715	2.23E-10	NA	2.23E-10	0
555598	2	3H	3	10	35.68142319	40.923069	1.45E-09	NA	1.45E-09	1
471175	6	3A	13	10	NA	37.96284485	5.814334317	NA	0	1
635879	2	2C	3	10	34.61004639	40.923069	3.73E-09	NA	3.73E-09	NA
590127	2	6A	4	10	29.29033279	38.02879715	1.13E-07	NA	1.13E-07	NA
367590	2	5G	4	10	30.21740723	38.02879715	6.19E-08	NA	6.19E-08	0
476198	2	1H	3	10	33.03548813	40.923069	1.13E-08	NA	1.13E-08	0
169879	2	2F	3	10	34.54299164	40.923069	3.92E-09	NA	3.92E-09	0
520893	2	9C	5	10	24.67825317	38.02761078	1.93E-06	NA	1.93E-06	0
165131	2	9H	5	10	29.60758209	38.02761078	9.22E-08	NA	9.22E-08	0
184473	2	1G	3	10	34.97412109	40.923069	2.78E-09	NA	2.78E-09	NA
127920	1	5B	1	10	26.8357563	38.08517075	5.19E-07	4.75E-07	4.97E-07	0
206876	2	3F	3	10	34.65894318	40.923069	3.59E-09	NA	3.59E-09	NA
634617	1	5A	1	1	32.40377808	38.08517075	1.75E-07	0.000391648	0.000195912	NA
405939	2	9F	5	10	34.33592224	38.02761078	-4.16E-10	NA	0	NA
165424	2	3E	3	10	34.35279083	40.923069	4.53E-09	NA	4.53E-09	0
689204	2	2H	3	10	NA	40.923069	5.814334322	NA	0	0
362389	2	4H	4	1	35.4020195	38.02879715	2.36E-08	NA	2.36E-08	0
328749	2	9A	5	10	34.99191284	38.02761078	-2.26E-09	NA	0	0
721958	1	10B	2	10	32.679245	0	1.54E-08	2.63E-10	7.81E-09	0
542852	2	6B	4	10	30.09430885	38.02879715	6.72E-08	NA	6.72E-08	0
592297	2	7A	4	10	26.23178101	38.02879715	7.50E-07	NA	7.50E-07	0
382901	2	5D	4	10	32.55518723	38.02879715	1.05E-08	NA	1.05E-08	NA
532805	2	6H	4	10	34.00296783	38.02879715	8.45E-10	NA	8.45E-10	0
117123	2	2B	3	10	35.72950745	40.923069	1.38E-09	NA	1.38E-09	0
557436	2	3B	3	10	36.73786163	40.923069	2.68E-10	NA	2.68E-10	NA
679246	6	3B	13	10	25.1155777	37.96284485	1.48E-06	NA	1.48E-06	NA
126063	2	9G	5	10	35.83310699	38.02761078	-3.77E-09	NA	0	NA
504595	2	4A	4	10	31.21375275	38.02879715	3.12E-08	NA	3.12E-08	0
250703	2	5E	4	10	35.63062286	38.02879715	-3.47E-09	NA	0	0
267832	2	4F	4	10	37.23548126	38.02879715	-5.07E-09	NA	0	NA
254517	2	4E	4	10	32.82467651	38.02879715	8.01E-09	NA	8.01E-09	0
416279	2	3D	3	10	35.72816467	40.923069	1.38E-09	NA	1.38E-09	0
740653	2	3G	3	1	30.99598503	40.923069	4.24E-07	NA	4.24E-07	NA
301899	2	6D	4	10	31.72847557	38.02879715	2.12E-08	NA	2.12E-08	NA
740549	2	5F	4	1	36.67849731	38.02879715	7.64E-09	NA	7.64E-09	0
248587	2	10E	5	1	36.37342072	38.02761078	1.04E-08	NA	1.04E-08	0
635034	3	4H	6	10	33.78756714	37.67720032	3.71E-10	NA	3.71E-10	0
320722	3	5A	6	100	26.87135315	37.67720032	4.39E-08	NA	4.39E-08	NA
397371	2	6C	4	10	24.59191132	38.02879715	2.03E-06	NA	2.03E-06	NA
787535	2	4D	4	1	34.24326324	38.02879715	5.36E-08	NA	5.36E-08	0
316711	2	7C	4	10	35.75392151	38.02879715	-3.66E-09	NA	0	0
625466	3	2E	6	10	30.6624527	37.67720032	4.45E-08	NA	4.45E-08	0
506987	2	7B	4	10	29.34204674	38.02879715	1.09E-07	NA	1.09E-07	0
627488	2	6E	4	10	41.09206009	38.02879715	-5.96E-09	NA	0	0
392827	1	5C	1	10	33.85281372	38.08517075	1.70E-09	0	1.70E-09	0
793641	3	2G	6	10	34.07879639	37.67720032	-8.97E-10	NA	0	NA
565336	1	1E	1	10	30.49008369	38.08517075	5.18E-08	3.47E-08	4.32E-08	NA
488543	2	8E	4	10	35.40395737	38.02879715	-3.09E-09	NA	0	0
796804	3	4D	6	10	32.16830444	37.67720032	1.34E-08	NA	1.34E-08	0
464278	2	5B	4	1	30.41476822	38.02879715	5.97E-07	NA	5.97E-07	0
285397	2	8F	4	10	19.72227097	38.02879715	3.87E-05	NA	3.87E-05	NA
579961	1	4D	1	10	32.13848877	38.08517075	1.54E-08	0	1.54E-08	0
675658	2	12D	5	10	33.21768951	38.02761078	5.03E-09	NA	5.03E-09	0
264102	1	1D	1	10	29.91987038	38.08517075	7.55E-08	1.13E-07	9.42E-08	0
667795	3	2D	6	1	36.84518051	37.67720032	4.89E-09	NA	4.89E-09	NA
253711	2	8G	4	10	27.96414566	38.02879715	2.59E-07	NA	2.59E-07	0
633224	2	5A	4	10	33.85791779	38.02879715	1.48E-09	NA	1.48E-09	0
780263	2	10A	5	100	30.47918701	38.02761078	-2.53E-10	NA	0	NA
178053	3	4A	6	10	23.83470535	37.67720032	3.21E-06	NA	3.21E-06	1
720202	2	8A	4	10	34.53474808	38.02879715	-1.05E-09	NA	0	0
624938	2	6F	4	10	36.17318726	38.02879715	-4.19E-09	NA	0	0
681985	6	3H	13	10	31.72172928	37.96284485	2.11E-08	NA	2.11E-08	NA
182552	1	8D	2	10	31.90313148	0	2.45E-08	0	2.45E-08	1
787394	3	5B	6	10	33.66165161	37.67720032	9.93E-10	NA	9.93E-10	0
372101	3	6D	6	10	32.62773514	37.67720032	8.35E-09	NA	8.35E-09	NA
168738	2	11E	5	1	34.40694427	38.02761078	4.80E-08	NA	4.80E-08	0
129465	2	10G	5	10	36.04374695	38.02761078	-4.05E-09	NA	0	0
165538	3	3B	6	10	35.34703064	37.67720032	-4.42E-09	NA	0	NA
346775	2	8D	4	10	33.14925766	38.02879715	5.50E-09	NA	5.50E-09	NA
652447	2	10F	5	1	36.0688324	38.02761078	1.37E-08	NA	1.37E-08	0
397144	2	10C	5	100	NA	38.02761078	0.581433426	NA	0	0
795245	3	2H	6	10	31.51538467	37.67720032	2.35E-08	NA	2.35E-08	0
495658	3	3C	6	10	36.32919312	37.67720032	-5.79E-09	NA	0	NA
337501	3	5D	6	10	32.38521957	37.67720032	1.09E-08	NA	1.09E-08	NA
507729	4	2C	8	10	35.79717255	40.98365021	1.32E-09	NA	1.32E-09	0
356470	1	1B	1	1	35.51553345	38.08517075	2.18E-08	6.42E-08	4.30E-08	0
374218	2	7E	4	10	34.65052414	38.02879715	-1.39E-09	NA	0	0
637563	2	11B	5	1	35.73069	38.02761078	1.82E-08	NA	1.82E-08	0
197392	3	3A	6	10	36.24658203	37.67720032	-5.71E-09	NA	0	NA
662999	3	3H	6	10	36.30373001	37.67720032	-5.77E-09	NA	0	0
734058	2	11D	5	10	35.31044006	38.02761078	-2.93E-09	NA	0	0
765638	3	4B	6	10	34.62450409	37.67720032	-2.75E-09	NA	0	0
601173	2	11G	5	1	36.28219986	38.02761078	1.13E-08	NA	1.13E-08	0
765775	2	11F	5	10	34.93558502	38.02761078	-2.13E-09	NA	0	0
622868	2	12A	5	10	35.3882103	38.02761078	-3.07E-09	NA	0	NA
653886	3	3G	6	100	30.94613075	37.67720032	-3.11E-09	NA	0	0
366134	1	3D	1	1	34.53988647	38.08517075	4.40E-08	9.04E-08	6.72E-08	0
423104	2	8B	4	100	32.77025604	38.02879715	-4.60E-09	NA	0	0
540744	2	12B	5	10	33.45231247	38.02761078	3.57E-09	NA	3.57E-09	NA
537751	1	1A	1	10	29.91602707	38.08517075	7.57E-08	1.34E-07	1.05E-07	0
310976	1	8C	2	10	24.73514175	0	1.87E-06	9.17E-07	1.39E-06	0
718245	1	1C	1	1	35.25308228	38.08517075	2.66E-08	6.66E-08	4.66E-08	0
167947	2	12C	5	1	37.52532196	38.02761078	2.15E-09	NA	2.15E-09	NA
213550	3	3E	6	10	34.6264534	37.67720032	-2.75E-09	NA	0	NA
173699	3	3D	6	10	38.24900818	37.67720032	-6.96E-09	NA	0	0
565342	1	1H	1	10	34.69113159	38.08517075	-1.30E-09	0	0	0
614116	2	8C	4	10	35.46240997	38.02879715	-3.20E-09	NA	0	0
721053	1	8B	2	1	NA	0	58.14334323	3.32E-08	3.32E-08	0
713171	1	8A	2	1	32.00627899	0	2.31E-07	6.53E-08	1.48E-07	0
718823	4	7G	9	10	30.68586731	0	5.12E-08	NA	5.12E-08	0
605548	3	10A	7	1	NA	40.6272583	58.14334323	NA	0	NA
782117	4	1F	8	10	25.15616035	40.98365021	1.45E-06	NA	1.45E-06	1
283713	3	9B	7	100	31.86645699	40.6272583	1.25E-09	NA	1.25E-09	NA
341836	3	9A	7	10	35.69356537	40.6272583	1.22E-09	NA	1.22E-09	NA
313777	3	1B	5	10	36.30770874	38.02761078	-4.34E-09	NA	0	0
714017	4	7H	9	10	31.40956116	0	3.31E-08	NA	3.31E-08	NA
229643	1	3C	1	1	35.81381989	38.08517075	1.72E-08	7.27E-08	4.50E-08	NA
123683	4	2D	8	10	33.24463654	40.98365021	9.89E-09	NA	9.89E-09	NA
152148	4	8A	9	1	33.50261688	0	9.33E-08	NA	9.33E-08	0
182663	3	6B	6	10	34.79008484	37.67720032	-3.20E-09	NA	0	0
471846	3	10B	7	1	37.12769699	40.6272583	9.18E-09	NA	9.18E-09	0
733064	1	3B	1	1	34.80445099	38.08517075	3.66E-08	8.06E-08	5.86E-08	0
448746	4	1D	8	10	23.51345444	40.98365021	3.91E-06	NA	3.91E-06	0
658223	3	6C	6	10	32.29831696	37.67720032	1.18E-08	NA	1.18E-08	0
745660	3	7G	7	10	37.76092529	40.6272583	-5.47E-10	NA	0	0
716373	3	7F	7	10	36.02689743	40.6272583	7.71E-10	NA	7.71E-10	NA
117388	1	3A	1	1	NA	38.08517075	58.14334322	9.89E-08	9.89E-08	0
767643	3	1G	5	10	32.41236115	38.02761078	1.20E-08	NA	1.20E-08	NA
482148	3	12F	8	10	38.77296448	40.98365021	-6.29E-10	NA	0	0
449728	3	10E	7	10	39.18207932	40.6272583	-9.57E-10	NA	0	0
694128	3	2C	6	10	34.01249695	37.67720032	-6.27E-10	NA	0	NA
400152	4	1A	8	10	35.98319244	40.98365021	1.07E-09	NA	1.07E-09	0
110272	3	9D	7	10	32.8620224	40.6272583	1.25E-08	NA	1.25E-08	0
254197	4	1C	8	1	NA	40.98365021	58.14334323	NA	0	NA
296179	4	5E	9	10	32.66680527	0	1.55E-08	NA	1.55E-08	NA
405367	4	5B	9	10	33.01722717	0	1.25E-08	NA	1.25E-08	0
173351	4	6C	9	1	NA	0	58.14334323	NA	0	0
426063	3	9H	7	10	36.69192123	40.6272583	9.94E-11	NA	9.94E-11	NA
549322	4	4D	8	10	23.91661644	40.98365021	3.06E-06	NA	3.06E-06	0
427814	3	1H	5	10	35.60546112	38.02761078	-3.44E-09	NA	0	NA
723751	3	12C	8	1	38.68408203	40.98365021	3.06E-09	NA	3.06E-09	NA
487918	4	4B	8	10	30.55625153	40.98365021	5.44E-08	NA	5.44E-08	NA
589479	3	12E	8	1	35.77561951	40.98365021	2.26E-08	NA	2.26E-08	1
346562	4	6B	9	10	33.25183105	0	1.09E-08	NA	1.09E-08	NA
734717	4	4C	8	10	24.26320648	40.98365021	2.48E-06	NA	2.48E-06	0
458501	4	8D	9	10	35.49508667	0	2.80E-09	NA	2.80E-09	NA
