# Supplementary material for: Bacterial–fungal interactions in the neonatal gut influence asthma outcomes later in life
Source: eLife. 2021 Apr 20;10:e67740. doi: 10.7554/eLife.67740 (PMC8075585; doi:10.7554/eLife.67740)
Supplement: Figure 1—source data 2. [file elife-67740-fig1-data2.zip]

Archive with 1 entries (1 files):
- FFigure_Supp1_source_data_2.txt
