# Supplementary material for: Bacterial–fungal interactions in the neonatal gut influence asthma outcomes later in life
Source: eLife. 2021 Apr 20;10:e67740. doi: 10.7554/eLife.67740 (PMC8075585; doi:10.7554/eLife.67740)
Supplement: Figure 1—source data 2. [file elife-67740-fig1-data2.zip › FFigure_Supp1_source_data_2.txt]

DummyID	Qubit.plate	Qubit.plate.position	qPCR.plate	Total.DNA	Ct	Neg	Pichia.calc	Pichia	wheeze5Y_atopy
556993	6	8G	14	10	0	0	1058.766033	0	NA
704207	6	8E	14	1	31.92927551	0	7.27E-07	7.27E-07	1
611803	1	6A	2	10	30.58708954	30.91241837	1.95E-07	4.13E-08	NA
421604	1	1G	1	10	0	0	1058.766033	0	NA
130302	6	4D	13	10	0	0	1058.766033	0	1
120705	1	5G	2	10	31.29278564	30.91241837	1.16E-07	0	0
766776	1	5H	2	1	0	30.91241837	10587.66033	0	0
691529	5	9C	12	10	0	0	1058.766033	0	0
234312	1	7D	2	10	0	30.91241837	1058.766033	0	0
426492	1	6H	2	10	34.36705017	30.91241837	1.22E-08	0	0
404330	1	7A	2	10	26.85092926	30.91241837	3.01E-06	2.85E-06	0
378996	1	6B	2	10	27.28902054	30.91241837	2.18E-06	2.03E-06	NA
760644	6	8A	14	10	0	0	1058.766033	0	NA
207763	1	8E	2	10	28.92795372	30.91241837	6.56E-07	5.03E-07	0
787552	1	9H	2	10	29.82975388	30.91241837	3.39E-07	1.86E-07	NA
684593	6	7D	14	10	35.46358871	0	5.45E-09	5.45E-09	0
410188	1	3G	1	1	0	0	10587.66033	0	0
415769	6	9E	14	10	0	0	1058.766033	0	NA
715156	1	10A	3	1	35.33163071	0	6.01E-08	6.01E-08	NA
288288	6	9B	14	10	33.74167252	0	1.93E-08	1.93E-08	NA
167334	1	5E	2	10	31.86254311	30.91241837	7.64E-08	0	NA
201900	1	5F	2	10	34.83084488	30.91241837	8.67E-09	0	0
209175	6	7G	14	10	0	0	1058.766033	0	NA
604051	6	7F	14	10	0	0	1058.766033	0	1
556866	1	11B	3	10	24.73135948	0	1.42E-05	1.42E-05	0
159906	1	11D	3	10	0	0	1058.766033	0	NA
408754	1	5D	2	1	0	30.91241837	10587.66033	0	NA
735306	2	1C	3	10	0	0	1058.766033	0	NA
274754	1	11E	3	10	0	0	1058.766033	0	0
421715	1	12D	3	10	31.3416214	0	1.12E-07	1.12E-07	0
415611	1	12A	3	10	32.30722809	0	5.51E-08	5.51E-08	0
298801	1	10G	3	10	31.46410751	0	1.02E-07	1.02E-07	NA
536858	1	11C	3	10	34.19493866	0	1.38E-08	1.38E-08	0
144373	2	1B	3	10	0	0	1058.766033	0	0
281485	1	11A	3	10	34.36988831	0	1.22E-08	1.22E-08	0
730116	1	10H	3	10	31.50922012	0	9.89E-08	9.89E-08	NA
138006	1	11H	3	10	32.35956573	0	5.31E-08	5.31E-08	0
175116	6	4G	13	10	37.27928925	0	1.44E-09	1.44E-09	0
467934	2	1E	3	1	0	0	10587.66033	0	0
496525	6	3E	13	10	0	0	1058.766033	0	NA
775272	6	8H	14	1	0	0	10587.66033	0	0
523745	2	2A	3	10	0	0	1058.766033	0	0
559616	2	1A	3	10	33.42145157	0	2.44E-08	2.44E-08	0
752169	6	9D	14	1	0	0	10587.66033	0	NA
776935	1	12F	3	10	34.15714264	0	1.42E-08	1.42E-08	1
195223	2	5H	4	10	0	0	1058.766033	0	0
523035	6	7E	14	10	33.33776474	0	2.59E-08	2.59E-08	NA
641160	1	11G	3	10	32.62132263	0	4.38E-08	4.38E-08	0
473723	6	5A	14	10	0	0	1058.766033	0	NA
227962	1	7C	2	1	28.52737999	30.91241837	8.80E-06	8.65E-06	1
280977	6	4H	13	10	0	0	1058.766033	0	0
602288	6	4F	13	10	0	0	1058.766033	0	NA
252153	2	4G	4	1	31.0065136	0	1.43E-06	1.43E-06	1
711106	1	12E	3	10	0	0	1058.766033	0	0
380590	2	6G	4	10	31.41103935	0	1.06E-07	1.06E-07	0
584954	2	1F	3	10	30.84765625	0	1.61E-07	1.61E-07	0
136199	2	4B	4	10	0	0	1058.766033	0	0
140057	2	3A	4	10	33.08766174	0	3.11E-08	3.11E-08	0
274357	2	10D	5	100	0	0	105.8766033	0	NA
744861	2	1D	3	100	0	0	105.8766033	0	NA
211389	2	2G	3	10	0	0	1058.766033	0	0
186227	2	4C	4	10	0	0	1058.766033	0	0
162855	2	3H	4	10	0	0	1058.766033	0	1
513623	6	3A	13	10	0	0	1058.766033	0	1
522801	2	2C	3	10	0	0	1058.766033	0	NA
292637	2	6A	4	10	0	0	1058.766033	0	NA
737322	2	5G	4	10	33.83309174	0	1.80E-08	1.80E-08	0
356902	2	1H	3	10	0	0	1058.766033	0	0
659729	2	2F	3	10	29.65190697	0	3.86E-07	3.86E-07	0
657959	2	9C	5	10	34.22317505	0	1.35E-08	1.35E-08	0
338964	2	9H	5	10	34.15233612	0	1.43E-08	1.43E-08	0
699618	2	1G	3	10	13.25107765	0	0.064118298	0.064118298	NA
147502	1	5B	2	10	30.89858818	30.91241837	1.55E-07	0	0
351926	2	3F	4	10	30.7061882	0	1.78E-07	1.78E-07	NA
231467	1	5A	2	1	37.01665497	30.91241837	1.75E-08	0	NA
212150	2	9F	5	10	0	0	1058.766033	0	NA
407699	2	3E	4	10	32.28634644	0	5.60E-08	5.60E-08	0
485208	2	2H	3	10	0	0	1058.766033	0	0
115360	2	4H	4	1	36.99163437	0	1.78E-08	1.78E-08	0
199759	2	9A	5	10	0	0	1058.766033	0	0
331730	1	10B	3	10	0	0	1058.766033	0	0
273241	2	6B	4	10	0	0	1058.766033	0	0
773784	2	7A	4	10	0	0	1058.766033	0	0
707827	2	5D	4	10	0	0	1058.766033	0	NA
567180	2	6H	4	10	0	0	1058.766033	0	0
125878	2	2B	3	10	32.83069611	0	3.76E-08	3.76E-08	0
552811	2	3B	4	10	0	0	1058.766033	0	NA
626353	6	3B	13	10	0	0	1058.766033	0	NA
605562	2	9G	5	10	35.60828781	0	4.91E-09	4.91E-09	NA
264354	2	4A	4	10	33.93965149	0	1.67E-08	1.67E-08	0
386352	2	5E	4	10	0	0	1058.766033	0	0
149790	2	4F	4	10	0	0	1058.766033	0	NA
637554	2	4E	4	10	32.96059036	0	3.42E-08	3.42E-08	0
266808	2	3D	4	10	0	0	1058.766033	0	0
514020	2	3G	4	1	0	0	10587.66033	0	NA
799525	2	6D	4	10	0	0	1058.766033	0	NA
547591	2	5F	4	1	0	0	10587.66033	0	0
611788	2	10E	5	1	32.82224274	0	3.78E-07	3.78E-07	0
716410	3	4H	6	10	0	0	1058.766033	0	0
526425	3	5A	6	100	35.45689392	0	5.48E-10	5.48E-10	NA
600567	2	6C	4	10	0	0	1058.766033	0	NA
582285	2	4D	4	1	0	0	10587.66033	0	0
582220	2	7C	4	10	0	0	1058.766033	0	0
196296	3	2E	6	10	32.29978943	0	5.54E-08	5.54E-08	0
693922	2	7B	4	10	0	0	1058.766033	0	0
504347	2	6E	4	10	0	0	1058.766033	0	0
128018	1	5C	2	10	34.82559204	30.91241837	8.71E-09	0	0
336779	3	2G	6	10	0	0	1058.766033	0	NA
652621	1	1E	1	10	0	0	1058.766033	0	NA
348701	2	8E	5	10	0	0	1058.766033	0	0
587136	3	4D	6	10	33.98830414	0	1.61E-08	1.61E-08	0
359127	2	5B	4	1	0	0	10587.66033	0	0
294577	2	8F	5	10	35.17234039	0	6.75E-09	6.75E-09	NA
740877	1	4D	1	10	34.32087708	0	1.26E-08	1.26E-08	0
536273	2	12D	5	10	0	0	1058.766033	0	0
668327	1	1D	1	10	0	0	1058.766033	0	0
692468	3	2D	6	1	0	0	10587.66033	0	NA
223539	2	8G	5	10	0	0	1058.766033	0	0
352082	2	5A	4	10	38.24980927	0	7.08E-10	7.08E-10	0
546882	2	10A	5	100	0	0	105.8766033	0	NA
528814	3	4A	6	10	0	0	1058.766033	0	1
730049	2	8A	5	10	0	0	1058.766033	0	0
233410	2	6F	4	10	0	0	1058.766033	0	0
375693	6	3H	13	10	0	0	1058.766033	0	NA
304712	1	8D	2	10	29.89423943	30.91241837	3.23E-07	1.70E-07	1
795193	3	5B	6	10	0	0	1058.766033	0	0
684056	3	6D	7	10	0	0	1058.766033	0	NA
579662	2	11E	5	1	0	0	10587.66033	0	0
528385	2	10G	5	10	35.51221466	0	5.26E-09	5.26E-09	0
758249	3	3B	6	10	0	0	1058.766033	0	NA
744399	2	8D	5	10	0	0	1058.766033	0	NA
352216	2	10F	5	1	36.74504471	0	2.13E-08	2.13E-08	0
373566	2	10C	5	100	0	0	105.8766033	0	0
120061	3	2H	6	10	0	0	1058.766033	0	0
739949	3	3C	6	10	0	0	1058.766033	0	NA
672015	3	5D	6	10	0	0	1058.766033	0	NA
334902	4	2C	8	10	0	0	1058.766033	0	0
256932	1	1B	1	1	0	0	10587.66033	0	0
106234	2	7E	4	10	0	0	1058.766033	0	0
561262	2	11B	5	1	0	0	10587.66033	0	0
388805	3	3A	6	10	38.5563736	0	5.65E-10	5.65E-10	NA
158468	3	3H	6	10	0	0	1058.766033	0	0
626918	2	11D	5	10	0	0	1058.766033	0	0
240331	3	4B	6	10	0	0	1058.766033	0	0
405555	2	11G	5	1	0	0	10587.66033	0	0
139289	2	11F	5	10	0	0	1058.766033	0	0
781397	2	12A	5	10	0	0	1058.766033	0	NA
135983	3	3G	6	100	0	0	105.8766033	0	0
520074	1	3D	1	1	0	0	10587.66033	0	0
698207	2	8B	5	100	0	0	105.8766033	0	0
498929	2	12B	5	10	0	0	1058.766033	0	NA
742778	1	1A	1	10	0	0	1058.766033	0	0
725799	1	8C	2	10	0	30.91241837	1058.766033	0	0
506846	1	1C	1	1	0	0	10587.66033	0	0
718116	2	12C	5	1	0	0	10587.66033	0	NA
768281	3	3E	6	10	0	0	1058.766033	0	NA
255056	3	3D	6	10	0	0	1058.766033	0	0
335914	1	1H	1	10	0	0	1058.766033	0	0
465935	2	8C	5	10	0	0	1058.766033	0	0
751156	1	8B	2	1	0	30.91241837	10587.66033	0	0
132944	1	8A	2	1	0	30.91241837	10587.66033	0	0
478548	4	7G	9	10	35.29918671	0	6.15E-09	6.15E-09	0
463355	3	10A	7	1	0	0	10587.66033	0	NA
358412	4	1F	8	10	0	0	1058.766033	0	1
700608	3	9B	7	100	0	0	105.8766033	0	NA
312334	3	9A	7	10	0	0	1058.766033	0	NA
318040	3	1B	6	10	31.59281349	0	9.31E-08	9.31E-08	0
509680	4	7H	9	10	0	0	1058.766033	0	NA
226801	1	3C	1	1	0	0	10587.66033	0	NA
550332	4	2D	8	10	32.77712631	0	3.91E-08	3.91E-08	NA
297807	4	8A	9	1	0	0	10587.66033	0	0
482944	3	6B	7	10	0	0	1058.766033	0	0
613904	3	10B	7	1	0	0	10587.66033	0	0
515097	1	3B	1	1	0	0	10587.66033	0	0
345888	4	1D	8	10	0	0	1058.766033	0	0
313305	3	6C	7	10	31.93296814	0	7.25E-08	7.25E-08	0
310528	3	7G	7	10	0	0	1058.766033	0	0
234851	3	7F	7	10	0	0	1058.766033	0	NA
674721	1	3A	1	1	0	0	10587.66033	0	0
486413	3	1G	6	10	0	0	1058.766033	0	NA
517101	3	12F	8	10	39.57310867	0	2.68E-10	2.68E-10	0
422923	3	10E	7	10	0	0	1058.766033	0	0
545890	3	2C	6	10	0	0	1058.766033	0	NA
168419	4	1A	8	10	0	0	1058.766033	0	0
143051	3	9D	7	10	0	0	1058.766033	0	0
325552	4	1C	8	1	0	0	10587.66033	0	NA
253432	4	5E	9	10	32.25525284	0	5.73E-08	5.73E-08	NA
166603	4	5B	9	10	0	0	1058.766033	0	0
431212	4	6C	9	1	0	0	10587.66033	0	0
692911	3	9H	7	10	0	0	1058.766033	0	NA
195998	4	4D	9	10	0	0	1058.766033	0	0
784809	3	1H	6	10	0	0	1058.766033	0	NA
162242	3	12C	8	1	0	0	10587.66033	0	NA
603504	4	4B	9	10	0	0	1058.766033	0	NA
348638	3	12E	8	1	32.806633	0	3.82E-07	3.82E-07	1
105508	4	6B	9	10	0	0	1058.766033	0	NA
749379	4	4C	9	10	34.72898102	0	9.34E-09	9.34E-09	0
690338	4	8D	9	10	0	0	1058.766033	0	NA
