# Supplementary material for: Bacterial–fungal interactions in the neonatal gut influence asthma outcomes later in life
Source: eLife. 2021 Apr 20;10:e67740. doi: 10.7554/eLife.67740 (PMC8075585; doi:10.7554/eLife.67740)
Supplement: Source data 1. [file elife-67740-data1.zip]

Archive with 1 entries (1 files):
- RozAnalysis_edgeR.R
